# Supplementary material for: The dataset of proteins specifically interacted with activated TICAM-1
Source: Data Brief. 2016 Jun 28;8:697–9. doi: 10.1016/j.dib.2016.06.030 (PMC4949732; doi:10.1016/j.dib.2016.06.030)
Supplement: Supplementary file 1 — Supplementary material [file mmc1.xlsx]

## Sheet: Sheet2
Table 1
Identified Proteins (185)	Accession Number	MW	TICAM-1-N+TIR-P434H	TICAM-1
14-3-3 protein zeta/delta	IPI00021263	28 kDa	0	8
14-3-3 protein theta	IPI00018146	28 kDa	0	4
Isoform 1 of Nucleoside diphosphate kinase B	IPI00026260 (+2)	17 kDa	0	4
Putative uncharacterized protein RPL7P23 (Fragment)	IPI00872387 (+4)	32 kDa	0	4
40S ribosomal protein S16	IPI00221092	16 kDa	0	3
chaperonin containing TCP1, subunit 3 isoform b	IPI00290770 (+2)	60 kDa	0	3
Endoplasmin	IPI00027230	92 kDa	0	3
GTP-binding nuclear protein Ran	IPI00643041 (+3)	24 kDa	0	3
Isoform 1 of Nck-associated protein 1	IPI00031982 (+1)	129 kDa	0	3
Peptidyl-prolyl cis-trans isomerase A	IPI00419585	18 kDa	0	3
T-complex protein 1 subunit zeta	IPI00027626 (+1)	58 kDa	0	3
26S proteasome non-ATPase regulatory subunit 2	IPI00012268 (+1)	100 kDa	0	2
33 kDa protein	IPI00413108 (+6)	33 kDa	0	2
40S ribosomal protein S10	IPI00008438	19 kDa	0	2
40S ribosomal protein S20	IPI00012493 (+1)	13 kDa	0	2
40S ribosomal protein S25	IPI00012750 (+1)	14 kDa	0	2
60S ribosomal protein L21	IPI00247583 (+1)	19 kDa	0	2
60S ribosomal protein L8	IPI00012772 (+4)	28 kDa	0	2
FK506-binding protein 3	IPI00024157	25 kDa	0	2
Heat shock 70 kDa protein 4	IPI00002966	94 kDa	0	2
High mobility group protein B1	IPI00419258 (+4)	25 kDa	0	2
Isoform 1 of DNA replication licensing factor MCM7	IPI00299904 (+1)	81 kDa	0	2
Isoform 1 of Mps one binder kinase activator-like 1B	IPI00301518 (+3)	25 kDa	0	2
Isoform 1 of Polypyrimidine tract-binding protein 1	IPI00179964 (+3)	57 kDa	0	2
Methionyl-tRNA synthetase, cytoplasmic	IPI00008240 (+1)	101 kDa	0	2
Peroxiredoxin-2	IPI00027350 (+1)	22 kDa	0	2
Signal recognition particle 14 kDa protein	IPI00293434 (+1)	15 kDa	0	2
Splicing factor, arginine/serine-rich 3	IPI00010204 (+1)	19 kDa	0	2
Superoxide dismutase [Cu-Zn]	IPI00218733 (+1)	16 kDa	0	2
T-complex protein 1 subunit alpha	IPI00290566	60 kDa	0	2
Tubulin-specific chaperone A	IPI00217236	13 kDa	0	2
14-3-3 protein eta	IPI00216319	28 kDa	0	1
40S ribosomal protein S6	IPI00021840	29 kDa	0	1
40S ribosomal protein S7	IPI00013415 (+2)	22 kDa	0	1
60S ribosomal protein L10	IPI00554723 (+3)	25 kDa	0	1
60S ribosomal protein L10a	IPI00412579 (+1)	25 kDa	0	1
60S ribosomal protein L23a	IPI00021266 (+1)	18 kDa	0	1
60S ribosomal protein L7a	IPI00299573 (+2)	30 kDa	0	1
Bifunctional purine biosynthesis protein PURH	IPI00289499 (+1)	65 kDa	0	1
Calreticulin	IPI00020599	48 kDa	0	1
Endoplasmic reticulum protein ERp29	IPI00024911	29 kDa	0	1
Eukaryotic translation initiation factor 5A-2	IPI00006935 (+3)	17 kDa	0	1
High mobility group protein B2	IPI00219097	24 kDa	0	1
Isoform 1 of Eukaryotic translation initiation factor 3 subunit B	IPI00396370 (+1)	92 kDa	0	1
Isoform 1 of Vinculin	IPI00291175 (+1)	117 kDa	0	1
Isoform 2 of NMDA receptor-regulated protein 1	IPI00032158 (+1)	101 kDa	0	1
Isoform 5 of Dynamin-1-like protein	IPI00037283 (+6)	79 kDa	0	1
Isoform Short of Proteasome subunit alpha type-1	IPI00016832 (+2)	30 kDa	0	1
Kinesin-1 heavy chain	IPI00012837	110 kDa	0	1
Peptidyl-prolyl cis-trans isomerase B	IPI00646304	24 kDa	0	1
Protein disulfide-isomerase A3	IPI00025252	57 kDa	0	1
Ras GTPase-activating-like protein IQGAP1	IPI00009342	189 kDa	0	1
SH2 domain-containing protein 4A	IPI00100731	53 kDa	0	1
Vimentin	IPI00418471	54 kDa	0	1
Transgelin-2	IPI00550363 (+1)	22 kDa	1	7
HSPA5 protein	IPI00003362	72 kDa	1	5
60S ribosomal protein L22	IPI00219153 (+1)	15 kDa	1	4
Importin subunit beta-1	IPI00001639	97 kDa	1	4
Proliferation-associated protein 2G4	IPI00299000 (+1)	44 kDa	1	4
40S ribosomal protein S19	IPI00215780	16 kDa	1	3
Creatine kinase B-type	IPI00022977 (+1)	43 kDa	1	3
Isoform 1 of Importin-5	IPI00793443 (+1)	124 kDa	1	3
Moesin	IPI00219365 (+1)	68 kDa	1	3
transportin 1 isoform 1	IPI00024364 (+2)	102 kDa	1	3
ubiquitin and ribosomal protein S27a precursor	IPI00179330 (+22)	18 kDa	1	3
40S ribosomal protein S11	IPI00025091	18 kDa	1	2
40S ribosomal protein S3a	IPI00419880	30 kDa	1	2
Chloride intracellular channel protein 1	IPI00010896	27 kDa	1	2
Cytochrome c	IPI00465315 (+1)	12 kDa	1	2
Histone H1.2	IPI00217465 (+2)	21 kDa	1	2
Importin subunit alpha-2	IPI00002214 (+1)	58 kDa	1	2
Inosine-5'-monophosphate dehydrogenase 2	IPI00291510 (+1)	56 kDa	1	2
Isoform 1 of 60S ribosomal protein L11	IPI00376798 (+1)	20 kDa	1	2
Isoform 1 of Cytoplasmic FMR1-interacting protein 1	IPI00644231 (+4)	145 kDa	1	2
KIAA0368 protein	IPI00157790	224 kDa	1	2
Plastin-3	IPI00216694	71 kDa	1	2
Proliferating cell nuclear antigen	IPI00021700	29 kDa	1	2
Serine/threonine-protein phosphatase 2A 65 kDa regulatory subunit A alpha isoform	IPI00554737 (+1)	65 kDa	1	2
Splicing factor 3A subunit 3	IPI00029764	59 kDa	1	2
40S ribosomal protein S14	IPI00026271	16 kDa	1	1
40S ribosomal protein S18	IPI00013296	18 kDa	1	1
60S ribosomal protein L17	IPI00413324 (+1)	21 kDa	1	1
60S ribosomal protein L4	IPI00003918 (+2)	48 kDa	1	1
60S ribosomal protein L5	IPI00000494	34 kDa	1	1
Adenosylhomocysteinase	IPI00012007	48 kDa	1	1
Elongation factor 1-beta	IPI00178440	25 kDa	1	1
Glucose-6-phosphate isomerase	IPI00027497 (+2)	63 kDa	1	1
Isoform 1 of Far upstream element-binding protein 1	IPI00375441 (+4)	68 kDa	1	1
Isoform 1 of RuvB-like 1	IPI00021187	50 kDa	1	1
Isoform Short of Heterogeneous nuclear ribonucleoprotein U	IPI00479217 (+3)	89 kDa	1	1
Lupus La protein	IPI00009032 (+1)	47 kDa	1	1
Non-POU domain-containing octamer-binding protein	IPI00304596 (+1)	54 kDa	1	1
Probable ATP-dependent RNA helicase DDX5	IPI00017617	69 kDa	1	1
Wiskott-Aldrich syndrome protein family member 2	IPI00472164	54 kDa	1	1
ADP-sugar pyrophosphatase	IPI00296913 (+1)	24 kDa	1	0
Alpha-actinin-1	IPI00013508 (+6)	103 kDa	1	0
DNA mismatch repair protein Msh2	IPI00017303 (+2)	105 kDa	1	0
eukaryotic translation initiation factor 4 gamma, 1 isoform 4	IPI00386533 (+11)	155 kDa	1	0
Fascin	IPI00163187 (+2)	55 kDa	1	0
Isoform 1 of Probable ATP-dependent RNA helicase DDX17	IPI00023785 (+5)	72 kDa	1	0
Phosphoribosylformylglycinamidine synthase	IPI00004534 (+1)	145 kDa	1	0
RuvB-like 2	IPI00009104 (+1)	51 kDa	1	0
triosephosphate isomerase 1 isoform 2	IPI00465028 (+1)	31 kDa	2	6
29 kDa protein	IPI00453476 (+1)	29 kDa	2	5
cDNA FLJ54957, highly similar to Transketolase	IPI00643920 (+1)	69 kDa	2	4
Glutathione S-transferase P	IPI00219757	23 kDa	2	4
Ribose-phosphate pyrophosphokinase 1	IPI00219616	35 kDa	2	4
Stress-induced-phosphoprotein 1	IPI00013894 (+1)	63 kDa	2	4
ATP-dependent DNA helicase 2 subunit 1	IPI00644712 (+2)	70 kDa	2	3
ATP-dependent RNA helicase A	IPI00844578	141 kDa	2	3
cDNA FLJ56389, highly similar to Elongation factor 1-gamma	IPI00000875 (+1)	56 kDa	2	3
Isoform 1 of Clathrin heavy chain 1	IPI00024067 (+1)	192 kDa	2	3
Isoform 1 of Heterogeneous nuclear ribonucleoprotein K	IPI00216049 (+3)	51 kDa	2	3
Isoform B1 of Heterogeneous nuclear ribonucleoproteins A2/B1	IPI00396378 (+1)	37 kDa	2	3
Peroxiredoxin-6	IPI00220301	25 kDa	2	3
T-complex protein 1 subunit beta	IPI00297779	57 kDa	2	3
Guanine nucleotide-binding protein subunit beta-2-like 1	IPI00848226	35 kDa	2	2
Heterogeneous nuclear ribonucleoprotein H2	IPI00026230 (+2)	49 kDa	2	2
Isoform Long of 14-3-3 protein beta/alpha	IPI00216318 (+1)	28 kDa	2	2
Aldose reductase	IPI00413641	36 kDa	2	1
cDNA FLJ54408, highly similar to Heat shock 70 kDa protein 1	IPI00911039	64 kDa	2	1
Isoform 1 of Exportin-2	IPI00022744 (+2)	110 kDa	2	1
Isoform 1 of Transcription intermediary factor 1-beta	IPI00438229 (+1)	89 kDa	2	1
Leucine-rich repeat-containing protein 47	IPI00170935	63 kDa	2	1
T-complex protein 1 subunit eta	IPI00018465 (+1)	59 kDa	2	1
Tubulin beta-2A chain	IPI00013475	50 kDa	2	1
Vacuolar protein sorting-associated protein 35	IPI00018931 (+1)	92 kDa	2	1
Annexin A5	IPI00329801 (+1)	36 kDa	2	0
Exportin-1	IPI00298961 (+1)	123 kDa	2	0
insulin-like growth factor 2 mRNA binding protein 1 isoform 2	IPI00930694	49 kDa	2	0
Nascent polypeptide-associated complex subunit alpha	IPI00023748 (+3)	23 kDa	2	0
Putative pre-mRNA-splicing factor ATP-dependent RNA helicase DHX15	IPI00396435	91 kDa	2	0
Isoform 1 of Plasminogen activator inhibitor 1 RNA-binding protein	IPI00410693 (+1)	45 kDa	3	5
L-lactate dehydrogenase	IPI00217966 (+2)	40 kDa	3	5
Malate dehydrogenase, cytoplasmic	IPI00291005 (+1)	36 kDa	3	4
Peroxiredoxin-1	IPI00000874 (+1)	22 kDa	3	4
Poly [ADP-ribose] polymerase 1	IPI00449049	113 kDa	3	4
Isoform Long of Splicing factor, proline- and glutamine-rich	IPI00010740	76 kDa	3	3
Splicing factor 3 subunit 1	IPI00017451	89 kDa	3	3
annexin A2 isoform 1	IPI00418169 (+1)	40 kDa	3	2
Carbonyl reductase [NADPH] 1	IPI00295386	30 kDa	3	2
Isoform A1-B of Heterogeneous nuclear ribonucleoprotein A1	IPI00215965 (+2)	39 kDa	3	2
poly(rC) binding protein 2 isoform b	IPI00012066 (+7)	38 kDa	3	2
T-complex protein 1 subunit delta	IPI00302927	58 kDa	3	2
T-complex protein 1 subunit epsilon	IPI00010720 (+1)	60 kDa	3	2
Tubulin beta-2C chain	IPI00007752	50 kDa	3	2
D-3-phosphoglycerate dehydrogenase	IPI00011200 (+1)	57 kDa	3	1
Isoform 1 of Cellular tumor antigen p53	IPI00025087	44 kDa	3	1
ATP-dependent DNA helicase 2 subunit 2	IPI00220834	83 kDa	3	0
Myosin light chain kinase 2, skeletal/cardiac muscle	IPI00221127	65 kDa	4	15
C-1-tetrahydrofolate synthase, cytoplasmic	IPI00218342	102 kDa	4	6
Nucleolin	IPI00604620	77 kDa	4	6
Eukaryotic initiation factor 4A-I	IPI00025491	46 kDa	4	4
Isoform 1 of Nuclear autoantigenic sperm protein	IPI00179953 (+3)	85 kDa	4	0
Isoform 2 of Nucleophosmin	IPI00220740 (+2)	29 kDa	4	0
Ubiquitin-like modifier-activating enzyme 1	IPI00645078	118 kDa	5	7
Isoform M2 of Pyruvate kinase isozymes M1/M2	IPI00479186	58 kDa	6	13
KH-type splicing regulatory protein	IPI00479786 (+1)	73 kDa	6	8
L-lactate dehydrogenase B chain	IPI00219217	37 kDa	6	8
14-3-3 protein epsilon	IPI00000816	29 kDa	6	7
59 kDa protein	IPI00302925 (+1)	59 kDa	6	5
40S ribosomal protein S3	IPI00011253	27 kDa	6	3
Isoform 1 of Polyadenylate-binding protein 1	IPI00008524 (+2)	71 kDa	6	1
Keratin, type I cytoskeletal 10	IPI00009865	59 kDa	7	2
Elongation factor 1-alpha 1	IPI00396485 (+1)	50 kDa	8	12
Keratin, type I cytoskeletal 18	IPI00554788	48 kDa	8	5
Elongation factor 2	IPI00186290	95 kDa	9	13
Keratin, type II cytoskeletal 8	IPI00554648	54 kDa	9	10
cDNA FLJ60097, highly similar to Tubulin alpha-ubiquitous chain	IPI00792677 (+1)	46 kDa	9	8
Isoform alpha-enolase of Alpha-enolase	IPI00465248	47 kDa	10	11
heat shock 90kDa protein 1, alpha isoform 1	IPI00382470 (+1)	98 kDa	10	10
Keratin, type II cytoskeletal 2 epidermal	IPI00021304	66 kDa	11	10
Phosphoglycerate kinase 1	IPI00169383 (+1)	45 kDa	11	3
Glyceraldehyde-3-phosphate dehydrogenase	IPI00219018	36 kDa	12	12
Fructose-bisphosphate aldolase A	IPI00465439	39 kDa	12	8
Isoform 1 of Heterogeneous nuclear ribonucleoprotein M	IPI00171903 (+1)	78 kDa	13	11
Actin, cytoplasmic 1	IPI00021439 (+4)	42 kDa	14	9
Isoform 1 of Heat shock cognate 71 kDa protein	IPI00003865	71 kDa	18	23
Keratin, type I cytoskeletal 9	IPI00019359	62 kDa	27	24
Tubulin beta chain	IPI00011654	50 kDa	28	29
Heat shock protein HSP 90-beta	IPI00414676	83 kDa	29	34
Heat shock 70 kDa protein 1	IPI00304925	70 kDa	38	50
Keratin, type II cytoskeletal 1	IPI00220327	66 kDa	39	42
TIR domain-containing adapter molecule 1	IPI00216715	76 kDa	73	117
Modified Beta Trypsin (Monoisopropylphosphoryl Inhibited)	IPI99999999	23 kDa	88	110
